# Supplementary material for: Monitoring Pharmaceuticals and Personal Care Products in Drinking Water Samples by the LC-MS/MS Method to Estimate Their Potential Health Risk
Source: Molecules. 2023 Aug 5;28(15):5899. doi: 10.3390/molecules28155899 (PMC10421426; doi:10.3390/molecules28155899)
Supplement: Supplementary file 1 [file molecules-28-05899-s001.zip]

Archive with 1 entries (1 files):
- molecules-2507844-supplementary.pdf
